# Supplementary material for: Oxide semiconductor in a neuromorphic chromaticity communication loop for extreme environment exploration
Source: Sci Adv. 2025 May 16;11(20):eadu3576. doi: 10.1126/sciadv.adu3576 (PMC12083538; doi:10.1126/sciadv.adu3576)
Supplement: Supplementary file 2 — Movies S1 to S4 [file sciadv.adu3576_movies_s1_to_s4.zip]

Archive with 4 entries (4 files):
- adu3576_movie_s1.mov
- adu3576_movie_s2.mp4
- adu3576_movie_s3.mp4
- adu3576_movie_s4.mp4
